# Supplementary material for: Biochemical and genomic characterization of last-resort antibiotic resistance and oxidant tolerance in environmental E. coli
Source: Front Toxicol. 2026 Jun 3;8:1822843. doi: 10.3389/ftox.2026.1822843 (PMC13271735; doi:10.3389/ftox.2026.1822843)
Supplement: Supplementary file 2 [file DataSheet4.xlsx]

## Sheet: Sheet 1
Gene_ID	product	n
AW869_RS13850	deoxyribose-phosphate aldolase	3
AW869_RS01615	LPS O-antigen chain length determinant proteinWzzB	2
AW869_RS03060	recombination-promoting nuclease RpnB	2
AW869_RS03390	CoA:oxalate CoA-transferase	2
AW869_RS03515	bifunctional diguanylatecyclase/phosphodiesterase	2
AW869_RS06015	4Fe-4S dicluster domain-containing protein	2
AW869_RS06460	lipoprotein metalloprotease SslE	2
AW869_RS09240	acid resistance transcriptional activator GadW	2
AW869_RS09705	HlyD family secretion protein	2
AW869_RS12115	excinuclease ABC subunit UvrA	2
AW869_RS15530	reactive chlorine species resistance proteinRclC	2
AW869_RS15780	3-(3-hydroxy-phenyl)propionate transporter	2
AW869_RS17680	citrate synthase	2
AW869_RS18570	heme ABC transporter ATP-bindingprotein/permease CydC	2
AW869_RS18705	ComEC family protein	2
AW869_RS19635	23S rRNA pseudouridine(955/2504/2580) synthaseRluC	2
AW869_RS20000	anti-adapter protein IraM	2
AW869_RS20305	type I toxin-antitoxin system toxin Ldr familyprotein	2
AW869_RS20460	bifunctional acetaldehyde-CoA/alcoholdehydrogenase	2
AW869_RS20900	LacI family DNA-binding transcriptionalregulator	2
AW869_RS21200	recombinase family protein	2
AW869_RS22800	Fe-S cluster assembly protein SufB	2
AW869_RS00480	tRNA(adenosine(37)-N6)-threonylcarbamoyltransferase complexdimerization subunit type 1 TsaB	1
AW869_RS00655	protein-serine/threonine phosphatase	1
AW869_RS00670	copper homeostasis membrane protein CopD	1
AW869_RS00970	arabinose ABC transporter ATP-binding proteinAraG	1
AW869_RS01235	protein DsrB	1
AW869_RS01435	IS5-like element IS5 family transposase	1
AW869_RS01495	type IV toxin-antitoxin systemcytoskeleton-binding toxin CbtA	1
AW869_RS01530	serine-type D-Ala-D-Ala carboxypeptidase DacD	1
AW869_RS01660	UDP-galactopyranose mutase	1
AW869_RS02095	YehR family lipoprotein	1
AW869_RS02330	PTS fructose transporter subunit IIBC	1
AW869_RS02525	ferredoxin-type protein NapG	1
AW869_RS02660	DUF1175 domain-containing protein	1
AW869_RS02665	DUF2138 domain-containing protein	1
AW869_RS02725	anaerobic glycerol-3-phosphate dehydrogenasesubunit A	1
AW869_RS02755	MFS transporter	1
AW869_RS02875	deubiquitinase ElaD	1
AW869_RS02950	NADH-quinone oxidoreductase subunit NuoF	1
AW869_RS03030	NUDIX hydrolase YfcD	1
AW869_RS03180	chorismate synthase	1
AW869_RS03240	acetyl-CoA C-acyltransferase FadI	1
AW869_RS03395	transporter YfdV	1
AW869_RS03410	YfdX family protein	1
AW869_RS03435	alanine transaminase	1
AW869_RS03680	thiosulfate/sulfate ABC transportersubstrate-binding protein CysP	1
AW869_RS03705	penicillin binding protein PBP4B	1
AW869_RS03815	ethanolamine utilization protein EutH	1
AW869_RS04030	formate transporter FocB	1
AW869_RS04175	alpha2-macroglobulin	1
AW869_RS04405	holo-ACP synthase	1
AW869_RS04435	translation elongation factor 4	1
AW869_RS04535	YfiM family lipoprotein	1
AW869_RS04570	ATP-dependent chaperone ClpB	1
AW869_RS04895	potassium binding protein Kbp	1
AW869_RS05455	7-carboxy-7-deazaguanine synthase QueE	1
AW869_RS05640	tRNA cyclic N6-threonylcarbamoyladenosine(37)synthase TcdA	1
AW869_RS05915	amidase activator ActS	1
AW869_RS06135	Xaa-Pro aminopeptidase	1
AW869_RS06390	YggL family protein	1
AW869_RS06425	DUF554 domain-containing protein	1
AW869_RS06455	prepilin peptidase PppA	1
AW869_RS06585	hydrogenase 2 small subunit	1
AW869_RS06850	OB-fold-containig protein	1
AW869_RS07025	type II toxin-antitoxin system antitoxin HigA	1
AW869_RS07145	DNA-binding transcriptional regulator YhaJ	1
AW869_RS07420	ATP-dependent RNA helicase DeaD	1
AW869_RS07425	lipoprotein NlpI	1
AW869_RS07700	IS5-like element IS5 family transposase	1
AW869_RS07740	N-acetylneuraminate lyase	1
AW869_RS07975	amino acid ABC transporter permease	1
AW869_RS08435	bifunctionalacetylornithine/succinyldiaminopimelate transaminase	1
AW869_RS08695	recombination-promoting nuclease RpnA	1
AW869_RS08735	RNA 3'-terminal phosphate cyclase	1
AW869_RS08755	rhomboid family intramembrane serine proteaseGlpG	1
AW869_RS08905	high-affinity branched-chain amino acid ABCtransporter ATP-binding protein LivG	1
AW869_RS08945	permease-like cell division protein FtsX	1
AW869_RS09080	YhiJ/YhiL family protein	1
AW869_RS09135	oligopeptidase A	1
AW869_RS09250	glutamate decarboxylase	1
AW869_RS09285	AsmA family protein	1
