# Supplementary material for: Biochemical and genomic characterization of last-resort antibiotic resistance and oxidant tolerance in environmental E. coli
Source: Front Toxicol. 2026 Jun 3;8:1822843. doi: 10.3389/ftox.2026.1822843 (PMC13271735; doi:10.3389/ftox.2026.1822843)
Supplement: Supplementary file 3 [file DataSheet3.xlsx]

## Sheet: Sheet 1
Gene_ID	product	n
AW869_RS15625	YlbE family protein	9
AW869_RS01470	autotransporter adhesin Ag43	8
AW869_RS22170	DUF968 domain-containing protein	4
AW869_RS10005	alpha-xylosidase	3
AW869_RS12115	excinuclease ABC subunit UvrA	3
AW869_RS02015	putative fimbrial-like adhesin protein	2
AW869_RS02680	AIDA-I family autotransporter adhesin YfaL/EhaC	2
AW869_RS04925	DUF2002 family protein	2
AW869_RS06845	cell surface composition regulator GlgS	2
AW869_RS07025	type II toxin-antitoxin system antitoxin HigA	2
AW869_RS08890	sn-glycerol-3-phosphate ABC transportersubstrate-binding protein UgpB	2
AW869_RS11370	triose-phosphate isomerase	2
AW869_RS11915	DUF3811 domain-containing protein	2
AW869_RS13260	surface-adhesin E family protein	2
AW869_RS15470	fimbrial usher EcpC	2
AW869_RS15620	acyl-CoA synthetase FdrA	2
AW869_RS17375	rRNA maturation RNase YbeY	2
AW869_RS17880	CDF family zinc transporter ZitB	2
AW869_RS19040	hydrogenase expression/formation protein	2
AW869_RS20895	monomeric porin OmpG	2
AW869_RS21510	RNA-guided endonuclease InsQ/TnpB familyprotein	2
AW869_RS21690	nitrate reductase Z subunit alpha	2
AW869_RS21865	fimbrial protein	2
AW869_RS22090	recombinase family protein	2
AW869_RS22175	hypothetical protein	2
AW869_RS22405	GlpM family protein	2
AW869_RS22860	acyl CoA:acetate/3-ketoacid CoA transferase	2
AW869_RS25555	type I toxin-antitoxin system Ibs family toxin	2
AW869_RS00300	MFS transporter	1
AW869_RS00755	lauroyl-Kdo(2)-lipid IV(A) myristoyltransferase	1
AW869_RS00965	arabinose ABC transporter permease AraH	1
AW869_RS01360	inverse autotransporter adhesin YeeJ	1
AW869_RS01485	DUF987 domain-containing protein	1
AW869_RS01490	type IV toxin-antitoxin system cytoskeletonbundling-enhancing antitoxin CbeA	1
AW869_RS01500	DUF5983 family protein	1
AW869_RS01725	mannose-1-phosphate guanyltransferase	1
AW869_RS01835	protein kinase YegI	1
AW869_RS02405	YejG family protein	1
AW869_RS02560	microcin J25 efflux ABC transporter YojI	1
AW869_RS02665	DUF2138 domain-containing protein	1
AW869_RS02705	lipopolysaccharide kinase InaA	1
AW869_RS02895	protein YfbN	1
AW869_RS03030	NUDIX hydrolase YfcD	1
AW869_RS03125	tRNA pseudouridine(38-40) synthase TruA	1
AW869_RS03145	MFS transporter	1
AW869_RS03165	elongation factor P hydroxylase	1
AW869_RS03240	acetyl-CoA C-acyltransferase FadI	1
AW869_RS03465	aminopeptidase	1
AW869_RS03615	cell division protein ZipA	1
AW869_RS04050	DnaA inactivator Hda	1
AW869_RS04175	alpha2-macroglobulin	1
AW869_RS04645	ribosome maturation factor RimM	1
AW869_RS05065	recombinase RecA	1
AW869_RS05115	nitric oxide reductase transcriptional regulatorNorR	1
AW869_RS05395	NADPH-dependent assimilatory sulfite reductaseflavoprotein subunit	1
AW869_RS05625	YgdI/YgdR family lipoprotein	1
AW869_RS05665	N-acetylmuramoyl-L-alanine amidase AmiC	1
AW869_RS05765	lysophospholipid transporter LplT	1
AW869_RS06050	peptide chain release factor 2	1
AW869_RS06075	protein YgfX	1
AW869_RS06200	LysR family transcriptional regulator SrsR	1
AW869_RS06275	agmatinase	1
AW869_RS06345	pyridoxal phosphate homeostasis protein	1
AW869_RS06855	flotillin family protein	1
AW869_RS06875	bifunctional [glutamate--ammonialigase]-adenylyl-L-tyrosinephosphorylase/[glutamate--ammonia-ligase]adenylyltransferase	1
AW869_RS06900	undecaprenyl-diphosphate phosphatase	1
AW869_RS07040	23S rRNA (guanine(1835)-N(2))-methyltransferaseRlmG	1
AW869_RS07130	glutathionyl-hydroquinone reductase YqjG	1
AW869_RS07300	PTS galactosamine transporter subunit IIC	1
AW869_RS07500	ATP-dependent zinc metalloprotease FtsH	1
AW869_RS07525	Obg family GTPase CgtA	1
AW869_RS07735	sialic acid transporter NanT	1
AW869_RS07840	AsmA2 domain-containing protein YhdP	1
AW869_RS07865	rod shape-determining protein MreB	1
