# Supplementary material for: Biochemical and genomic characterization of last-resort antibiotic resistance and oxidant tolerance in environmental E. coli
Source: Front Toxicol. 2026 Jun 3;8:1822843. doi: 10.3389/ftox.2026.1822843 (PMC13271735; doi:10.3389/ftox.2026.1822843)
Supplement: Supplementary file 5 [file DataSheet2.xlsx]

## Sheet: Sheet 1
Gene_ID	product	n
AW869_RS02680	AIDA-I family autotransporter adhesin YfaL/EhaC	92
AW869_RS19170	YccE family protein	78
AW869_RS09080	YhiJ/YhiL family protein	66
AW869_RS12940	protein YtfI	55
AW869_RS21075	exodeoxyribonuclease VIII	48
AW869_RS19305	GGDEF domain-containing protein	47
AW869_RS15735	beta-galactosidase	46
AW869_RS11885	type III secretion system effector EspL4	45
AW869_RS02875	deubiquitinase ElaD	42
AW869_RS12155	T3SS effector pentapeptide repeat protein EspX5	41
AW869_RS15870	IS3-like element IS3 family transposase	40
AW869_RS03235	fatty acid oxidation complex subunit alpha FadJ	39
AW869_RS15650	protein YahL	39
AW869_RS18705	ComEC family protein	39
AW869_RS22170	DUF968 domain-containing protein	39
AW869_RS20880	kojibiose phosphorylase	38
AW869_RS03155	bifunctional tRNA(5-methylaminomethyl-2-thiouridine)(34)-methyltransferaseMnmD/FAD-dependent5-carboxymethylaminomethyl-2-thiouridine(34)oxidoreductase MnmC	37
AW869_RS09960	NAD-dependent DNA ligase LigB	36
AW869_RS17310	J domain-containing protein	36
AW869_RS19130	TMAO reductase system sensor histidinekinase/response regulator TorS	36
AW869_RS04175	alpha2-macroglobulin	35
AW869_RS11255	putative frv operon regulatory protein	35
AW869_RS03385	acid-sensing system histidine kinase EvgS	34
AW869_RS05130	carbamoyltransferase HypF	34
AW869_RS20845	glucosylglycerate phosphorylase	34
AW869_RS15625	YlbE family protein	33
AW869_RS22645	ATP-dependent helicase	33
AW869_RS17660	fimbrial protein	31
AW869_RS04170	peptidoglycan glycosyltransferase PbpC	30
AW869_RS20600	DUF2207 domain-containing protein	30
AW869_RS14795	phosphodiesterase YaeI	28
AW869_RS08745	DNA-binding transcriptional regulator RtcR	27
AW869_RS21390	phosphatase PAP2/dual specificity phosphatasefamily protein	27
AW869_RS21995	putative protein YneK	26
AW869_RS05850	HilA family transcriptional regulator YgeH	25
AW869_RS20230	autotransporter outer membrane beta-barreldomain-containing protein	25
AW869_RS17620	deoxyribodipyrimidine photo-lyase	24
AW869_RS19625	ribonuclease E	24
AW869_RS20730	carboxymuconolactone decarboxylase familyprotein	24
AW869_RS21200	recombinase family protein	24
AW869_RS06445	type II secretion system protein GspC	23
AW869_RS16995	enterochelin esterase	23
AW869_RS21825	M16 family metallopeptidase	23
AW869_RS22055	peptidyl-dipeptidase Dcp	23
AW869_RS02665	DUF2138 domain-containing protein	22
AW869_RS07020	NADPH-dependent 2,4-dienoyl-CoA reductase	21
AW869_RS07340	penicillin-binding protein activator LpoA	21
AW869_RS08535	phosphopentomutase	21
AW869_RS08980	Zn(II)/Cd(II)/Pb(II) translocating P-type ATPaseZntA	21
AW869_RS13055	alpha,alpha-phosphotrehalase	21
AW869_RS17665	fimbrial biogenesis chaperone	21
AW869_RS21240	YdbH family protein	21
AW869_RS01845	protein-serine/threonine phosphatase PphC	20
AW869_RS05425	adenine nucleotide alpha hydrolase familyprotein	20
AW869_RS01250	cellulose biosynthesis regulator diguanylatecyclase DgcQ	19
AW869_RS02020	fimbrial biogenesis outer membrane usherprotein	19
AW869_RS04295	aldose 1-epimerase	19
AW869_RS07210	protein YhaB	19
AW869_RS08890	sn-glycerol-3-phosphate ABC transportersubstrate-binding protein UgpB	19
AW869_RS18005	8-amino-7-oxononanoate synthase	19
AW869_RS21140	Trk system potassium transporter TrkG	19
AW869_RS02730	glycerol-3-phosphate dehydrogenase subunit GlpB	18
AW869_RS02830	o-succinylbenzoate--CoA ligase	18
AW869_RS02845	2-succinyl-6-hydroxy-2,4-cyclohexadiene-1-carboxylate synthase	18
AW869_RS03515	bifunctional diguanylatecyclase/phosphodiesterase	18
AW869_RS06235	nucleoside/nucleotide kinase family protein	18
AW869_RS07840	AsmA2 domain-containing protein YhdP	18
AW869_RS11250	YiiG family protein	18
AW869_RS12695	bifunctional ADP-dependent NAD(P)H-hydratedehydratase/NAD(P)H-hydrate epimerase	18
AW869_RS13495	fimbrial usher FimD	18
